# Supplementary material for: PGF2α signaling drives fibrotic remodeling and fibroblast population dynamics in mice
Source: JCI Insight. 2023 Dec 22;8(24):e172977. doi: 10.1172/jci.insight.172977 (PMC10807712; doi:10.1172/jci.insight.172977)
Supplement: Supporting data values [file jciinsight-8-172977-s115.xlsx]

## Sheet: Figure 1A
Ptgfr+/+	Ptgfr+/-	Ptgfr-/-	C57BL6J
1.74646	1.10515	0.187426	2.24105
1.14669	2.12671	0	0
2.07151	0.995595	0	1.45946
2.37374	1.15725	0	1.45896
1.78503	1.41982	0	1.49617
0.656536	0.710096
2.13761	1.23582
3.66176	0.295615
1.37778	0
1.99838	0.517852
0.673753	0.36512
0.841954	0.884052
0.941235	1.21525
1.05083	0.467644
0.939128
1.30192

## Sheet: Figure 2B
Col1a2			Col1a1
SPCI73TFPrWT	SPCI73TFPrKO		SPCI73TFPrWT	SPCI73TFPrKO
10.102	4.218		12.031	2.864
10.89	2.163		20.271	3.666
9.03	3.134		8.845	2.146
4.506	5.324		5.165	5.522
6.888	3.39		11.136	2.571
10.38	3.852		10.512
11.481	10.357
3.557	2.3779		12.527	3.348
6.25021	1.94369		2.732	14.756
6.13939	3.56926
7.2111	8.10991		7.91756	1.56704
9.97358	11.2415		6.30362	1.3044
9.9816	2.60289		11.4949
10.7862	5.26194
11.7959	7.24107		14.4441	2.03983
6.68532	7.49388		19.7268	8.46194
9.55496			13.8377	15.5719
			15.1995	1.85044
			13.1057	5.45242
			11.6273	11.9136
				8.59597

## Sheet: Figure 2C
C57B6	SPCI73TFPrWT	SPCI73TFPrKO
45.1875	148.417	44.875
131.281	235.292	45.9167
125.188	237.792	7.58333
131.125	75.9167	277.167
118	74.6667	0
51.6	181.75	42.5833
50.2	428.625	249.042
	9.25	68.1618
	411.426	77.0588
	186.897	92.1029
	254.838	323.75
	384.897	433.75
	742.397	73.5
	184.147	55.3824
	541.485	164.088
	46.8088	132.868
	57.4853

## Sheet: Figure 2D
SPCI73TFPrWT	SPCI73TFPrKO	C57BL6J
5.74664	6.46054	2.038
3.61325	5.95082	2.0624
8.18042	8.68682	2.09
9.03291	4.15464	1.862
6.1467	4.80054	2.1533
8.68682	3.65342
15.3966	5.23582
6.6872	3.81791
5.61092	3.04882
6.44445
5.9275
5.46942
10.2176

## Sheet: Figure 3E Soluble
SPCI73TFPrWT	SPCI73TFPrKO	SPCI73TFPrKO + Nintedanib
502.781	273.094	123.094
804.969	101.375	221.062
167.156	195.75	130.75
509.031	433.562	178.719
382.938	474.656	504.344
382.938	67	163.25
171.062	109.344	178.094
366.531	34.5
110.906	44.1875
497.625	39.1875
276.844	49.5
294.969
90.125
272.469

## Sheet: Figure 3E PSR
SPCI73TFPrKO	SPCI73TFPr-/- NR	C57BL6J
6.46054	2.9947	2.038
5.95082	3.0681	2.0624
8.68682	7.8922	2.09
4.15464	7.19833	1.862
4.80054	3.6692	2.1533
3.65342	4.7297
5.23582
3.81791
3.04882

## Sheet: Figure 4A
SPCI73TFPrWT	SPCI73TFPrKO	C57BL/6
3881	1854	37.25
1642	2051	163.65
1574	4466	85.55
2310	3232	142
2515	4109	140
2268	2441	50
1197	2857	60
3220	4630
3348	3161
2232	2507
3457	2558
3018	2049
1123	1305
2018	1818
1421	2066
3002
2547
1908
1757
1908

## Sheet: Figure 4B
SPCI73TFPrWT	SPCI73TFPrKO	C57BL/6
21.93	14.3	0.81
9.96	10.68	1.98
7.41	31	1.2
12.57	10.77	0.66
17.3	20.37	1.14
13	18.63	2.65
10.77	11.97	2.15
15.87	12.81	2.8
31.56	11.94	3.1
18.06	18.93
15.75	7.02
10.29	14.04
5.52	8.01
11.52	5.73
11.4	4.53
8.28	1.21
5.49

## Sheet: Figure 4C
	SPCI73TFPrWT									SPCI73TFPrKO
Monocytes	16.4414	10.5655	10.0937	15.313	3.89775	4.13189	5.20625	7.80118	5.19143	8.48076	4.7348	7.14034	3.41488	6.82793	11.3626	5.42515
Eosinophils	2.0788	0.322611	0.242248	1.03977	0.513988	2.16755	0.382813	0.196256	0.752381	0.496215	0.3724	0.793371	0.985061	1.47938	6.1753	0.733129
Neutrophils	9.82707	5.48438	2.07257	3.4974	1.67046	3.31906	0.880469	1.42286	7.59905	3.29306	3.724	1.2816	5.31933	10.3557	12.1036	3.9589
Lymphocytes	3.2127	0.927506	0.161499	0.519884	1.3278	1.15151	0.880469	0.539704	2.25714	2.02997	3.1388	1.46469	1.05073	1.70698	1.35857	1.83282

## Sheet: Figure 6E
SPCI73TFPrWT	SPCI73TFPrKO	C57BL/6J
206.734	58.1917	43.1054
0	0	0
0	303.925	0
0	0	0
0	0	51.809
57.9016	0
48.9078	23.087
184.685	203.543
519.486	193.679
73.8583	56.1609
0	28.019
149.58	0
71.8275	0
469.875	6.55001
440.863	0
500.628	110.414
138.846	109.253
0	143.778

[truncated: 16 more sheets: Figure 7B Alveoalr, Figure 7B Adventitial , Figure 7C and S10 SFRP1, Figure 7C and S10 HP, Figure 7D and S10 Cthrc1, Figure 7D and S10 TGF, Figure S1B, Figure S2C, Figure S3C, Figure S3D, Figure 4 and Figure S5, Figure S3E, Figure S3G, Figure S3H, Figure S4A, Figure S4B]
